# Supplementary material for: Dietary Efficacy Evaluation by Applying a Prediction Model Using Clinical Fecal Microbiome Data of Colorectal Disease to a Controlled Animal Model from an Obesity Perspective
Source: Microorganisms. 2022 Sep 14;10(9):1833. doi: 10.3390/microorganisms10091833 (PMC9505706; doi:10.3390/microorganisms10091833)
Supplement: Supplementary file 1 [file microorganisms-10-01833-s001.zip]

Archive with 1 entries (1 files):
- microorganisms-1895333-supplementary.pdf
